# Supplementary material for: Expression of Concern: Adult Bone Marrow Neural Crest Stem Cells and Mesenchymal Stem Cells Are Not Able to Replace Lost Neurons in Acute MPTP-Lesioned Mice
Source: PLoS One. 2021 Oct 28;16(10):e0256488. doi: 10.1371/journal.pone.0256488 (PMC8553060; doi:10.1371/journal.pone.0256488)
Supplement: S1 File — (ZIP) [file pone.0256488.s002.zip]

Archive with 18 entries (18 files):
- S1 File/Figure 1A S Wislet.pptx
- S1 File/Figure 1B.tif
- S1 File/Figure 1C .tif
- S1 File/Figure 1D.tif
- S1 File/Figure 1E.tif
- S1 File/Figure 1F.tif
- S1 File/Figure 1G.jpg
- S1 File/Figure 1H.jpg
- S1 File/Figure 1I.jpg
- S1 File/Figure 1J.jpg
- S1 File/Figure 1K.jpg
- S1 File/Figure 1L.jpg
- S1 File/Figure 1M.jpg
- S1 File/Figure 1N.tif
- S1 File/Figure 1O.jpg
- S1 File/Figure 1P.jpg
- S1 File/Figure 1Q.jpg
- S1 File/Figure 1R.jpg
