# Supplementary material for: Expression of Concern: Adult Bone Marrow Neural Crest Stem Cells and Mesenchymal Stem Cells Are Not Able to Replace Lost Neurons in Acute MPTP-Lesioned Mice
Source: PLoS One. 2021 Oct 28;16(10):e0256488. doi: 10.1371/journal.pone.0256488 (PMC8553060; doi:10.1371/journal.pone.0256488)
Supplement: S2 File — (ZIP) [file pone.0256488.s003.zip]

Archive with 10 entries (8 files):
- S2 File/Figure 2A/
- S2 File/Figure 2A/Figure 2 CTRL Striatum.tiff
- S2 File/Figure 2A/Figure 2 Midbrain CTRL.tiff
- S2 File/Figure 2A/Figure 2 MPTP Midbrain.tiff
- S2 File/Figure 2A/Figure 2 MPTP Striatum.tiff
- S2 File/Figure 2B/
- S2 File/Figure 2B/Figure 2B ATV data.xlsx
- S2 File/Figure 2B/Figure 2B SN data.xlsx
- S2 File/Figure 2B/Graph1.tif
- S2 File/Figure 2B/Graph2.tif
