# Supplementary material for: Expression of Concern: Adult Bone Marrow Neural Crest Stem Cells and Mesenchymal Stem Cells Are Not Able to Replace Lost Neurons in Acute MPTP-Lesioned Mice
Source: PLoS One. 2021 Oct 28;16(10):e0256488. doi: 10.1371/journal.pone.0256488 (PMC8553060; doi:10.1371/journal.pone.0256488)
Supplement: S2 File — (ZIP) [file pone.0256488.s003.zip › S2 File/Figure 2B/Figure 2B ATV data.xlsx]

## Sheet: Feuil1
Number of TH+ from ATV.
Condition	Ref Slide 1	Nb of samples	Ref Slide 2	Nb of samples	ref Slide 3	Nb of samples	ref Slide 4	Nb of samples	TOTAL counted cells	Total of samples	Mean per sample
Saline	645	6	687	6	596	6	677	6	2605	24	108.542
Saline	563	5	418	5	571	6			1552	16	97
MPTP	134	2	162	2	422	5	338	5	1056	14	75.4286
MPTP	147	2	150	2	161	2	152	2	610	8	76.25
MPTP	577	6							577	6	96.1667
MPTP	140	2	276	3	204	2.5	321	3	941	10.5	89.619
MPTP	300	4							300	4	75
Saline	454	5							454	5	90.8
Saline	567	6							567	6	94.5
Saline	488	6							488	6	81.3333
				SALINE	MPTP
Nombre de souris comptées				5	5
Nombre de coupes comptées				57	42.5
Moyenne de neurones TH+ par coupe				94.435	82.4929
SEM				4.41842	4.37479
p-value
