# Supplementary material for: Expression of Concern: Adult Bone Marrow Neural Crest Stem Cells and Mesenchymal Stem Cells Are Not Able to Replace Lost Neurons in Acute MPTP-Lesioned Mice
Source: PLoS One. 2021 Oct 28;16(10):e0256488. doi: 10.1371/journal.pone.0256488 (PMC8553060; doi:10.1371/journal.pone.0256488)
Supplement: S2 File — (ZIP) [file pone.0256488.s003.zip › S2 File/Figure 2B/Figure 2B SN data.xlsx]

## Sheet: Feuil1
Number of TH+ neurons within the SNpc
Condition	Ref Slide 1	Nb of samples	Ref Slide 2	Nb of samples	ref Slide 3	Nb of samples	ref Slide 4	Nb of samples	TOTAL counted cells	Total of samples	Mean per sample
Saline	472	4.5	542	5	513	5.5	619	6	2146	21	102.19
Saline	638	4	331	2.5	338	3.5			1307	10	130.7
MPTP	168	3	264	3.5	209	4.5	410	5	1051	16	65.6875
MPTP	60	2	55	2	63	2	71	2	249	8	31.125
MPTP	119	3	93	3	104	3	135	3	451	12	37.5833
MPTP	176	3.5	240	5	202	5	199	4	817	17.5	46.6857
MPTP	166	3.5	113	2	117	2	163	4	559	11.5	48.6087
Saline	535	4	526	4	685	3	587	4	2333	15	155.533
Saline	583	4	653	4.5	690	5	683	4	2609	17.5	149.086
Saline	530	5	580	4.5	594	6	541	5	2245	20.5	109.512
				SALINE	MPTP
Nombre de souris comptées				5	5
Nombre de coupes comptées				84	65
Moyenne de neurones TH+ par coupe				129.404	45.938
SEM				10.5073	5.86072
p-value
