# Supplementary material for: Expression of Concern: Adult Bone Marrow Neural Crest Stem Cells and Mesenchymal Stem Cells Are Not Able to Replace Lost Neurons in Acute MPTP-Lesioned Mice
Source: PLoS One. 2021 Oct 28;16(10):e0256488. doi: 10.1371/journal.pone.0256488 (PMC8553060; doi:10.1371/journal.pone.0256488)
Supplement: S3 File — (ZIP) [file pone.0256488.s004.zip]

Archive with 13 entries (13 files):
- S3 File/Figure 5A SNcp MPTP PBS.jpg
- S3 File/Figure 5A Striatum control PBS PBS.jpg
- S3 File/FIGURE 5A Striatum MPTP PBS.jpg
- S3 File/Figure 5B SNpc 28 days MPTP NCSC .jpg
- S3 File/Figure 5B SNpc 70 days MPTP NCSC.jpg
- S3 File/FIGURE 5B Striatum 28 Days MPTP NCSC.jpg
- S3 File/Figure 5B striatum 70 days MPTP NCSC.tif
- S3 File/Figure 5C SNpc 28 days MSC.png
- S3 File/Figure 5C SNpc 70 days MPTP MSC.jpg
- S3 File/Figure 5C Striatum 28 days MPTP MSC.jpg
- S3 File/Figure 5C Striatum 70 days MPTP MSC.jpg
- S3 File/Figure 5D.pzf
- S3 File/Figure 5A SNcp PBS PBS.jpg
