# Supplementary material for: Expression of Concern: Adult Bone Marrow Neural Crest Stem Cells and Mesenchymal Stem Cells Are Not Able to Replace Lost Neurons in Acute MPTP-Lesioned Mice
Source: PLoS One. 2021 Oct 28;16(10):e0256488. doi: 10.1371/journal.pone.0256488 (PMC8553060; doi:10.1371/journal.pone.0256488)
Supplement: S4 File — (ZIP) [file pone.0256488.s005.zip]

Archive with 26 entries (26 files):
- S4 File/1 Figure S1A NCSC MPTP 3J .jpg
- S4 File/1 Figure S1B.jpg
- S4 File/10 Figure S1A PBS NCSC 70J.jpg
- S4 File/10 Figure S1B.jpg
- S4 File/2 Figure S1A NCSC MPTP 7J.jpg
- S4 File/2 Figure S1B.jpg
- S4 File/3 Figure S1A NCSC MPTP 14J.JPG
- S4 File/3 Figure S1B.jpg
- S4 File/4 Figure S1A NCSC MPTP 28J.jpg
- S4 File/4 Figure S1B.jpg
- S4 File/5 Figure S1A NCSC MPTP 70J.jpg
- S4 File/5 Figure S1B.jpg
- S4 File/6 Figure S1A NCSC PBS 3J.jpg
- S4 File/6 Figure S1B.jpg
- S4 File/7 Figure S1A PBS NCSC 7J.jpg
- S4 File/7 Figure S1B.jpg
- S4 File/8 Figure S1A NCSC PBS 14J.JPG
- S4 File/8 Figure S1B 14j.jpg
- S4 File/9 Figure S1A 28J PBS NCSC.jpg
- S4 File/9 Figure S1B.jpg
- S4 File/COMPTAGES SURVIE CELLULAIRE CSCN.xlsx
- S4 File/COMPTAGES SURVIE CELLULAIRE CSM.xlsx
- S4 File/Fig S1C Survival rate MSC.xlsx
- S4 File/Fig S1C survival rate NCSC.xlsx
- S4 File/Fig S1C Survival rate.pzf
- S4 File/Survival rate.pzf
