# Supplementary material for: Expression of Concern: Adult Bone Marrow Neural Crest Stem Cells and Mesenchymal Stem Cells Are Not Able to Replace Lost Neurons in Acute MPTP-Lesioned Mice
Source: PLoS One. 2021 Oct 28;16(10):e0256488. doi: 10.1371/journal.pone.0256488 (PMC8553060; doi:10.1371/journal.pone.0256488)
Supplement: S4 File — (ZIP) [file pone.0256488.s005.zip › S4 File/COMPTAGES SURVIE CELLULAIRE CSCN.xlsx]

## Sheet: Comptages
Comptage cellules X-gal greffées
DAY 3	Lame 1	Lame 2	Lame 3	Lame 4		DAY 3	Lame 2	Lame 2	Lame 3	Lame 4		DAY 3	Lame 1	Lame 2	Lame 3	Lame 4		DAY 3	Lame 1	Lame 2	Lame 3	Lame 4		DAY 3	Lame 1	Lame 2	Lame 3	Lame 4		DAY 3	Lame 1	Lame 2	Lame 3	Lame 4
228	47	26	57	26		246	8	0	0	40		264	69	48	191	105		272	PROBLEME : BCP DE SANG AU SITE D'INJECTION					CCN1	75	59	1	421		CCN2	8	57	311	195
	7	56	85	81						51		Total par lame	69	48	191	105		Total par lame							22	115	46	205			873	505	329	477
	14	72	104	4						43			413						0						184		302	399			28	358
		11	5							7		TOTAL pour 30 lames	3097.5					TOTAL pour 30 lames	0					Total par lame	281	174	349	1025		Total par lame	909	562	640	672
Total par lame	68	165	251	111		Total par lame	8	0	0	134															1829						2783
	595						142					%	6.195					%	0					TOTAL pour 30 lames	13717.5					TOTAL pour 30 lames	20872.5
TOTAL pour 30 lames	4462.5					TOTAL pour 30 lames	1065
																								%	27.435					%	41.745
%	8.925					%	2.13
DAY 7	Lame 1	Lame 2	Lame 3	Lame 4		DAY 7	Lame 1	Lame 2	Lame 3	Lame 4		DAY 7	Lame 1	Lame 2	Lame 3	Lame 4		DAY 7	Lame 1	Lame 2	Lame 3	Lame 4		DAY 7	Lame 1	Lame 2	Lame 3	Lame 4		DAY 7	Lame 1	Lame 2	Lame 3	Lame 4
250	40	23	12	24		257	26		46	46		251	13	59	48	34		270	21	115	41	23		CCN2	32	137	15	212		CCN1	42	234	21	0
	40	8	5	20			255	232	21	43			11							223					31	128	355	27			801	136	7
	18	71	8	33			13			22																247	252	91
	34	253	19	7		Total par lame	294	232	67	111								Total par lame	21	338	41	23		Total par lame	63	512	622	330		Total par lame	843	370	28	0
	130	44	12	93			704												423						1527						1241
	8	17		74		TOTAL pour 30 lames	5280											TOTAL pour 30 lames	3172.5					TOTAL pour 30 lames	11452.5					TOTAL pour 30 lames	9307.5
	7	39		3
Total par lame	277	455	56	254		%	10.56					Total par lame	24	59	48	34		%	6.345					%	22.905					%	18.615
	1042												165
TOTAL pour 30 lames	7815											TOTAL pour 30 lames	1237.5
%	15.63											%	2.475
DAY 14	Lame 1	Lame 2	Lame 3	Lame 4		DAY 14	Lame 1	Lame 2	Lame 3	Lame 4		DAY 14	Lame 1	Lame 2	Lame 3	Lame 4		DAY 14	Lame 1	Lame 2	Lame 3	Lame 4		DAY 14	Lame 1	Lame 2	Lame 3	Lame 4
188	55	50	255	18		125	131	11	31	72		194	104	10	34			190	117	201	98	221		193	0	0	0
			116
Total par lame	55	50	371	18		Total par lame	131	11	31	72		Total par lame	104	10	34	0		Total par lame	117	201	98	221		Total par lame	0	0	0	0
	494						245						148						637						0
TOTAL pour 30 lames	3705					TOTAL pour 30 lames	1837.5					TOTAL pour 30 lames	1110					TOTAL pour 30 lames	4777.5					TOTAL pour 30 lames	0
%	7.41					%	3.675					%	2.22					%	9.555					%	0
DAY 21	Lame 1	Lame 2	Lame 3	Lame 4
252	Très peu de cellules dans ventricule droit
Total par lame
	0
TOTAL pour 30 lames	0
%	0
DAY 28	Lame 1	Lame 2	Lame 3			DAY 28	Lame 1	Lame 2	Lame 3			DAY 28	Lame 1	Lame 2	Lame 3			DAY 28	Lame 1	Lame 2	Lame 3			DAY 28	Lame 1	Lame 2	Lame 3
201	0	11	0			203		28	84			205	81	40	16			207	0	0	0			210	0	0	0
Total par lame		11
	11
TOTAL pour 30 lames	110					Total par lame	0	28	84			Total par lame	81	40	16			Total par lame	0	0	0			Total par lame	0	0	0
							112						137						0						0
%	0.22					TOTAL pour 30 lames	1120					TOTAL pour 30 lames	1370					TOTAL pour 30 lames	0					TOTAL pour 30 lames	0
						%	2.24					%	2.74					%	0					%	0

## Sheet: STATS
MOUSE	Time	% cells	MEAN	SEM
228	3	8.92	5.74667	1.9726
246	3	2.13
264	3	6.19
CCN1	3	27.43	34.6	7.17	SALINE
CCN2	3	41.77
250	7	15.63	8.75125	2.82539
270	7	6.34
251	7	2.475
257	7	10.56
CCN1	7	22.9	20.755	2.145	SALINE
CCN2	7	18.61
190	14	9.55	3.42333	3.07038
193	14	0
194	14	0.72
125	14	3.675	5.5425	1.8675	SALINE
188	14	7.41
201	28	0.22	0.82	0.712835
203	28	2.24
207	28	0
210	28	0	1.37	1.1186	SALINE
205	28	2.74
