# Supplementary material for: Expression of Concern: Adult Bone Marrow Neural Crest Stem Cells and Mesenchymal Stem Cells Are Not Able to Replace Lost Neurons in Acute MPTP-Lesioned Mice
Source: PLoS One. 2021 Oct 28;16(10):e0256488. doi: 10.1371/journal.pone.0256488 (PMC8553060; doi:10.1371/journal.pone.0256488)
Supplement: S4 File — (ZIP) [file pone.0256488.s005.zip › S4 File/COMPTAGES SURVIE CELLULAIRE CSM.xlsx]

## Sheet: Comptages
Comptage cellules CTG greffées
DAY 3	Lame 1	Lame 2	Lame 3	Lame 4		DAY 3	Lame 1	Lame 2	Lame 3	Lame 4		DAY 3	Lame 1	Lame 2	Lame 3	Lame 4		DAY 3	Lame 1	Lame 2	Lame 3	Lame 4		DAY 3	Lame 1	Lame 2	Lame 3	Lame 4
8536	166	75	167	181		8530	78	4	12	84		8514	65	118	53			CSM1 Ctrl	11	55	201	33		CSM2 Ctrl	15	142	97	47
	32	77	183	219			80		16	78			38	127	101				48	8	14	19				23	59	68
	5	30																	33		17					3	257	36
																										6	47	8
Total par lame	203	182	350	400		Total par lame	158	4	28	162		Total par lame	103	245	154	0		Total par lame	92	63	232	52		Total par lame	15	174	460	159
	1135						352						502						439						808
TOTAL pour 30 lames	8512.5					TOTAL pour 30 lames	2640					TOTAL pour 30 lames	3765					TOTAL pour 30 lames	3292.5					TOTAL pour 30 lames	6060
%	17.025					%	5.28					%	7.53					%	6.585					%	12.12
DAY 7	Lame 1	Lame 2	Lame 3	Lame 4		DAY 7	Lame 1	Lame 2	Lame 3	Lame 4		DAY 7	Lame 1	Lame 2	Lame 3	Lame 4		DAY 7	Lame 1	Lame 2	Lame 3	Lame 4
8527	11	27	11	10		8532	0	19	0	0		CSM1 Ctrl						CSM2 Ctrl				13
		35						67
		29
		7
		183										Total par lame	0	0	0	0		Total par lame	0	0	0	13
		32											0						13
		21										TOTAL pour 30 lames	0					TOTAL pour 30 lames	97.5
Total par lame	11	307	11	10		Total par lame	0	86	0	0
	339						86					%	0					%	0.195
TOTAL pour 30 lames	2542.5					TOTAL pour 30 lames	645
%	5.085					%	1.29
DAY 14	Lame 1	Lame 2	Lame 3	Lame 4		DAY 14	Lame 1	Lame 2	Lame 3	Lame 4		DAY 14	Lame 1	Lame 2	Lame 3	Lame 4
8534	0	0	0	0		8528	0	0	0	0		8541	0	0	0	0
Total par lame	0	0	0	0		Total par lame	0	0	0	0		Total par lame	0	0	0	0
	0						0						0
TOTAL pour 30 lames	0					TOTAL pour 30 lames	0					TOTAL pour 30 lames	0
%	0					%	0					%	0

## Sheet: STATS
MOUSE	Time	% cells	MEAN	SEM	SD
8536	3	17.025	9.945	3.59909	6.23381
8530	3	5.28
8514	3	7.53
CSM1	3	6.58	9.35	2.77
CSM2	3	12.12
8527	7	5.085	3.1875	1.8975	2.68347
8532	7	1.29
CSM1	7	0	0.0975	0.0975	0.137886
CSM2	7	0.195
